# Supplementary material for: Modulation of the porcine intestinal microbiota in the course of Ascaris suum infection
Source: Parasit Vectors. 2022 Nov 17;15:433. doi: 10.1186/s13071-022-05535-w (PMC9673396; doi:10.1186/s13071-022-05535-w)
Supplement: Supplementary file 2 — Additional file 2. Hub nodes identified in faecal microbial association networks from Ascaris suum single-infected and trickle-infected pigs and a non-infected control group based on eigenvector centrality. Hubs shared between experimental groups on the same day are highlighted in yellow, while hubs occurring in subsequent networks of the same group are highlighted in green. [file 13071_2022_5535_MOESM2_ESM.xlsx]

## Sheet: Hubs (NetCoMi)
	Supplementary material 2: Hub nodes identified in faecal microbial association networks from Ascaris suum single-infected and trickle-infected pigs as well as a non-infected control group based on eigenvector centrality. Hubs shared between experimental groups on the same day are highlighted in yellow, while hubs occurring in subsequent networks of the same group are highlighted in green.
	Control			Single-infected			Trickle-infected
	OTU	Family	Genus/Species	OTU	Family	Genus/Species	OTU	Family	Genus/Species
Day -3
	OTU84	Chlamydiaceae	Chlamydia suis	OTU256	Acidaminococcaceae	Phascolarctobacterium succinatutens	OTU84	Chlamydiaceae	Chlamydia suis
	OTU274	Coriobacteriaceae	unknown	OTU339	Erysipelotrichaceae	unknown	OTU274	Coriobacteriaceae	unknown
	OTU141	Eubacteriaceae	unknown	OTU108	Eubacteriaceae	unknown	OTU287	Erysipelotrichaceae	unknown
	OTU39	Lachnospiraceae	Coporococcus sp.	OTU327	Fibrobacteraceae	Fibrobacter intestinalis	OTU327	Fibrobacteraceae	Fibrobacter intestinalis
	OTU137	Lachnospiraceae	Roseburia faecis	OTU124	Lachnospiraceae	Clostridium XlVa sp.	OTU264	Lachnospiraceae	Clostridium XlVa sp.
	OTU63	Lachnospiraceae	Ruminococcus 2 sp.	OTU56	Lachnospiraceae	unknown	OTU209	Lachnospiraceae	Ruminococcus faecis
	OTU192	Lachnospiraceae	unknown	OTU318	Porphyromonadaceae	unknown	OTU161	Methanobacteriaceae	Methanosphaera stadtmanae
	OTU3783	Lactobacillaceae	Lactobacillus sp.	OTU37	Prevotellaceae	Prevotella sp.	OTU280	Prevotellaceae	Alloprevotella rava
	OTU318	Porphyromonadaceae	unknown	OTU409	Prevotellaceae	Prevotella sp.	OTU139	Prevotellaceae	Prevotella sp.
	OTU183	Prevotellaceae	Alloprevotella sp.	OTU152	Prevotellaceae	unknown	OTU180	Prevotellaceae	Prevotella sp.
	OTU218	Prevotellaceae	Prevotella sp.	OTU470	Prevotellaceae	unknown	OTU205	Prevotellaceae	Prevotella sp.
	OTU238	Prevotellaceae	unknown	OTU176	Ruminococcaceae	Faecalibacterium prausnitzii	OTU526	Prevotellaceae	Prevotella sp.
	OTU152	Prevotellaceae	unknown	OTU332	Ruminococcaceae	Faecalibacterium prausnitzii	OTU470	Prevotellaceae	unknown
	OTU471	Ruminococcaceae	Ruminococcus champanellensis	OTU129	Spirochaetaceae	Treponema bryantii	OTU123	Ruminococcaceae	unknown
	OTU158	Ruminococcaceae	unknown	OTU95	unknown Actinobacteria	unknown	OTU162	Ruminococcaceae	unknown
	OTU162	Ruminococcaceae	unknown	OTU386	unknown Firmicutes	unknown	OTU177	Ruminococcaceae	unknown
	OTU149	unknown Bacteroidetes	unknown	OTU511	unknown Firmicutes	unknown	OTU246	Ruminococcaceae	unknown
	OTU383	unknown Bacteroidetes	unknown	OTU395	Veillonellaceae	Anaerovibrio lipolyticus	OTU374	unknown Proteobateria	unknown
	OTU562	unknown Bacteroidetes	unknown				OTU149	unknown Bacteroidetes	unknown
Day 14 pi
	OTU369	Coriobacteriaceae	unknown	OTU399	Eubacteriaceae	Eubacterium pyruvativorans	OTU111	Campylobacteraceae	Campylobacter sp.
	OTU276	Eubacteriaceae	Eubacterium sp.	OTU117	Lachnospiraceae	Dorea formicigenerans	OTU653	Lachnospiraceae	Clostridium XlVa sp.
	OTU368	Lachnospiraceae	Blautia wexlerae	OTU539	Lachnospiraceae	Lachnospiracea inc. sed. sp.	OTU291	Lachnospiraceae	Roseburia sp.
	OTU237	Lachnospiraceae	Clostridium XlVa sp.	OTU209	Lachnospiraceae	Ruminococcus faecis	OTU242	Lachnospiraceae	unknown
	OTU264	Lachnospiraceae	Clostridium XlVa sp.	OTU307	Lachnospiraceae	unknown	OTU161	Methanobacteriaceae	Methanosphaera stadtmanae
	OTU539	Lachnospiraceae	Lachnospiracea inc. sed. sp.	OTU481	Lachnospiraceae	unknown	OTU485	Porphyromonadaceae	unknown
	OTU112	Lachnospiraceae	Roseburia faecis	OTU3227	Lactobacillaceae	Lactobacillus sp.	OTU173	Prevotellaceae	Alloprevotella rava
	OTU212	Lachnospiraceae	Roseburia faecis	OTU96	Methanobacteriaceae	Methanobrevibacter millerae	OTU225	Prevotellaceae	Prevotella multisaccharivorax
	OTU357	Lachnospiraceae	unknown	OTU245	Planctomycetaceae	unknown	OTU205	Prevotellaceae	Prevotella sp.
	OTU535	Lachnospiraceae	unknown	OTU419	Prevotellaceae	Prevotella sp.	OTU260	Prevotellaceae	unknown
	OTU466	Lachnospiraceae	unknown	OTU599	Prevotellaceae	Prevotella sp.	OTU125	Ruminococcaceae	Faecalibacterium sp.
	OTU485	Porphyromonadaceae	unknown	OTU259	Ruminococcaceae	unknown	OTU293	Ruminococcaceae	Oscillibacter valericigenes
	OTU35	Prevotellaceae	Prevotella copri	OTU265	Ruminococcaceae	unknown	OTU170	Ruminococcaceae	unknown
	OTU507	Prevotellaceae	Prevotella copri	OTU179	Spirochaetaceae	Treponema bryantii	OTU255	Spirochaetaceae	Treponema porcinum
	OTU441	Prevotellaceae	Prevotella sp.	OTU383	unknown Bacteroidetes	unknown	OTU277	Spirochaetaceae	Treponema porcinum
	OTU599	Prevotellaceae	Prevotella sp.	OTU588	unknown Firmicutes	unknown	OTU146	unknown Bacteroidetes	unknown
	OTU184	unknown Proteobacteria	unknown	OTU341	unknown Proteobacteria	unknown	OTU203	unknown Firmicutes	unknown
	OTU551	unknown Proteobacteria	unknown	OTU503	unknown Proteobacteria	unknown	OTU184	unknown Proteobacteria	unknown
	OTU36	Veillonellaceae	Megasphaera indica				OTU474	unknown Verrucomicrobia	unknown
Day 21 pi
	OTU119	Acidaminococcaceae	Acidaminococcus fermentans	OTU119	Acidaminococcaceae	Acidaminococcus fermentans	OTU254	Coriobacteriaceae	Olsenella scatoligenes
	OTU254	Coriobacteriaceae	Olsenella scatoligenes	OTU254	Coriobacteriaceae	Olsenella scatoligenes	OTU165	Erysipelotrichaceae	Holdemanella biformis
	OTU215	Erysipelotrichaceae	Holdemanella biformis	OTU399	Eubacteriaceae	Eubacterium pyruvativorans	OTU653	Lachnospiraceae	Clostridium XlVa sp.
	OTU370	Lachnospiraceae	Clostridium XlVa sp.	OTU368	Lachnospiraceae	Blautia wexlerae	OTU321	Prevotellaceae	Prevotella copri
	OTU498	Lachnospiraceae	Clostridium XlVa sp.	OTU426	Lachnospiraceae	Blautia wexlerae	OTU57	Prevotellaceae	Prevotella sp.
	OTU429	Lachnospiraceae	Eubacterium eligens	OTU316	Lachnospiraceae	Eubacterium hallii	OTU139	Prevotellaceae	Prevotella sp.
	OTU316	Lachnospiraceae	Eubacterium hallii	OTU112	Lachnospiraceae	Roseburia faecis	OTU636	Prevotellaceae	Prevotella sp.
	OTU112	Lachnospiraceae	Roseburia faecis	OTU291	Lachnospiraceae	Roseburia sp.	OTU372	Prevotellaceae	unknown
	OTU121	Lachnospiraceae	unknown	OTU17	Lachnospiraceae	unknown	OTU462	Ruminococcaceae	Clostridium sporosphaeroides
	OTU298	Lachnospiraceae	unknown	OTU298	Lachnospiraceae	unknown	OTU123	Ruminococcaceae	unknown
	OTU410	Lachnospiraceae	unknown	OTU8	Lactobacillaceae	Lactobacillus sp.	OTU297	Spirochaetaceae	Treponema berlinense
	OTU481	Lachnospiraceae	unknown	OTU211	Prevotellaceae	Prevotella copri	OTU115	unknown Bacteroidetes	unknown
	OTU30	Porphyromonadaceae	unknown	OTU234	Prevotellaceae	Prevotella sp.	OTU342	unknown Bacteroidetes	unknown
	OTU925	Prevotellaceae	Prevotella copri	OTU322	Prevotellaceae	unknown	OTU467	unknown Firmicutes	unknown
	OTU320	Ruminococcaceae	Ruminococcus bromii	OTU65	Ruminococcaceae	Gemmiger formicilis	OTU457	unknown Firmicutes	unknown
	OTU460	Ruminococcaceae	Ruminococcus flavefaciens	OTU385	Ruminococcaceae	Ruminococcus bromii	OTU448	unknown Firmicutes	unknown
	OTU343	Ruminococcaceae	unknown	OTU412	unknown Firmicutes	unknown	OTU395	Veillonellaceae	Anaerovibrio lipolyticus
	OTU305	Veillonellaceae	Selenomonas sp.	OTU305	Veillonellaceae	Selenomonas sp.	OTU480	Veillonellaceae	Anaerovibrio lipolyticus
	OTU479	Veillonellaceae	unknown				OTU126	Veillonellaceae	Mitsuokella sp.
Day 35 pi
	OTU461	Erysipelotrichaceae	Faecalitalea cylindroides	OTU285	Acidaminococcaceae	Phascolarctobacterium succinatutens	OTU175	Lachnospiraceae	Dorea longicatena
	OTU276	Eubacteriaceae	Eubacterium sp.	OTU136	Coriobacteriaceae	Collinsella aerofaciens	OTU198	Lachnospiraceae	Dorea longicatena
	OTU316	Lachnospiraceae	Eubacterium hallii	OTU427	Eubacteriaceae	unknown	OTU367	Lachnospiraceae	Dorea longicatena
	OTU89	Lachnospiraceae	Roseburia faecis	OTU124	Lachnospiraceae	Clostridium XlVa sp.	OTU140	Lachnospiraceae	unknown
	OTU481	Lachnospiraceae	unknown	OTU237	Lachnospiraceae	Clostridium XlVa sp.	OTU458	Peptococcaceae 1	Peptococcus niger
	OTU1	Lactobacillaceae	Lactobacillus sp.	OTU423	Lachnospiraceae	Clostridium XlVa sp.	OTU477	Porphyromonadaceae	unknown
	OTU164	Peptococcaceae 1	Peptococcus niger	OTU121	Lachnospiraceae	unknown	OTU205	Prevotellaceae	Prevotella sp.
	OTU391	Porphyromonadaceae	Barnesiella sp.	OTU307	Lachnospiraceae	unknown	OTU469	Prevotellaceae	Prevotella sp.
	OTU18	Prevotellaceae	Prevotella sp.	OTU1	Lactobacillaceae	Lactobacillus sp.	OTU6	Ruminococcaceae	Butyricicoccus pullicaecorum
	OTU189	Prevotellaceae	Prevotella sp.	OTU60	Prevotellaceae	Prevotella stercorea	OTU177	Ruminococcaceae	unknown
	OTU599	Prevotellaceae	Prevotella sp.	OTU70	Prevotellaceae	Prevotella stercorea	OTU275	Ruminococcaceae	unknown
	OTU260	Prevotellaceae	unknown	OTU338	Prevotellaceae	Prevotella stercorea	OTU129	Spirochaetaceae	Treponema bryantii
	OTU6	Ruminococcaceae	Butyricicoccus pullicaecorum	OTU238	Prevotellaceae	unknown	OTU16	Spirochaetaceae	Treponema sp.
	OTU343	Ruminococcaceae	unknown	OTU322	Prevotellaceae	unknown	OTU41	unknown Bacteroidetes	unknown
	OTU217	unknown Proteobacteria	unknown	OTU346	Ruminococcaceae	Ruminococcus callidus	OTU102	unknown Bacteroidetes	unknown
	OTU374	unknown Proteobacteria	unknown	OTU460	Ruminococcaceae	Ruminococcus flavefaciens	OTU580	unknown Bacteroidetes	unknown
	OTU305	Veillonellaceae	Selenomonas sp.	OTU3671	Veillonellaceae	Megasphaera elsdenii	OTU549	unknown Bacteroidetes	unknown
	OTU366	Veillonellaceae	Selenomonas sp.				OTU341	unknown Proteobacteria	unknown
